# Supplementary material for: A Method for Similarity Search of Genomic Positional Expression Using CAGE
Source: PLoS Genet. 2006 Apr 28;2(4):e44. doi: 10.1371/journal.pgen.0020044 (PMC1449887; doi:10.1371/journal.pgen.0020044)
Supplement: Table S1 — The column “Score” indicates the similarity score calculated by our method, and the column “p-value” indicates the statistical significance of the score. Tissue type (“Tissue”), chromosome number (“Chr”), and chromosomal position (“Position”) are also indicated. (67 KB XLS) [file pgen.0020044.st001.xls]

## Sheet: result.ALLtissue.eve100_20_e3
			Region 1			Region 2
	p-value	Score	Tissue	Chr	Pos	Tissue	Chr	Pos
	5.04153e-10	175	Muscle	chr11	66783000..66932000	Prostate gland	chr7	17036000..17210000
	3.52976e-08	157	Prostate gland	chr7	17036000..17210000	Prostate gland	chr9	123027000..123171000
	6.71305e-08	136	Muscle	chr11	66783000..66932000	Prostate gland	chr9	123027000..123171000
	3.88606e-07	122	Muscle	chr11	66783000..66932000	Somatosensory cortex	chr12	104275000..104404000
	4.3589e-07	147	Heart	chr14	46858000..47027000	Muscle	chr3	97658000..97767000
	4.99403e-07	120	Muscle	chr11	66783000..66932000	Visual cortex	chr12	104290000..104394000
	9.61228e-07	148	Embryo	chr6	4204000..4383000	Muscle	chr11	66783000..66932000
	1.59718e-06	119	Prostate gland	chr9	123027000..123171000	Somatosensory cortex	chr12	104275000..104404000
	1.646e-06	143	Embryo	chr6	4204000..4383000	Prostate gland	chr7	17036000..17210000
	2.09231e-06	126	Liver	chr9	103065000..103204000	Liver	chr17	55512000..55711000
	2.37377e-06	116	Prostate gland	chr9	123027000..123171000	Visual cortex	chr12	104290000..104394000
	2.8186e-06	138	Embryo	chr6	4204000..4383000	Prostate gland	chr9	123027000..123171000
	3.74837e-06	127	Heart	chr14	46858000..47027000	Liver	chr17	55512000..55711000
	3.83839e-06	119	Prostate gland	chr7	17036000..17210000	Visual cortex	chr12	104290000..104394000
	4.34249e-06	118	Prostate gland	chr7	17036000..17210000	Somatosensory cortex	chr12	104275000..104404000
	6.94446e-06	96	Cerebellum	chr7	129051000..129155000	Heart	chr14	46858000..47027000
	7.28328e-06	105	Lung	chr2	35226000..35360000	Prostate gland	chr7	17036000..17210000
	1.08971e-05	93	Cerebellum	chr7	129051000..129155000	Liver	chr9	103065000..103204000
	1.09919e-05	117	Heart	chr14	46858000..47027000	Liver	chr9	103065000..103204000
	1.27093e-05	124	Embryo	chr6	4204000..4383000	Somatosensory cortex	chr12	104275000..104404000
	1.28193e-05	106	Liver	chr17	55512000..55711000	Muscle	chr3	97658000..97767000
	1.7692e-05	93	Visual cortex	chr7	13708000..13837000	Visual cortex	chr19	4812000..4936000
	1.81074e-05	121	Liver	chr5	89221000..89380000	Prostate gland	chr7	17036000..17210000
	1.95436e-05	120	Embryo	chr6	4204000..4383000	Visual cortex	chr12	104290000..104394000
	2.14464e-05	96	Cerebellum	chr17	24315000..24424000	Heart	chr14	46858000..47027000
	2.26529e-05	102	Liver	chr17	55512000..55711000	Visual cortex	chr5	119886000..119995000
	2.60825e-05	118	Liver	chr5	89221000..89380000	Muscle	chr11	66783000..66932000
	2.69877e-05	117	Embryo	chr6	4204000..4383000	Liver	chr5	89221000..89380000
	2.85045e-05	149	Liver	chr1	71939000..72123000	Macrophage	chr10	127623000..127902000
	2.94565e-05	117	Liver	chr5	89221000..89380000	Somatosensory cortex	chr12	104275000..104404000
	3.7375e-05	94	Lung	chr2	35226000..35360000	Prostate gland	chr9	123027000..123171000
	3.99712e-05	105	Heart	chr14	46858000..47027000	Visual cortex	chr5	119886000..119995000
	4.21043e-05	84	Cerebellum	chr7	129051000..129155000	Liver	chr17	55512000..55711000
	4.59674e-05	80	Cerebellum	chr7	32205000..32324000	Visual cortex	chr2	32190000..32299000
	4.89271e-05	83	Cerebellum	chr7	129051000..129155000	Visual cortex	chr5	119886000..119995000
	4.98005e-05	84	Cerebellum	chr4	116180000..116284000	Visual cortex	chr2	25171000..25295000
	5.03172e-05	92	Lung	chr2	35226000..35360000	Muscle	chr11	66783000..66932000
	5.33431e-05	130	Lung	chr19	6015000..6219000	Macrophage	chr11	119014000..119203000
	5.43492e-05	88	Muscle	chr3	97658000..97767000	Visual cortex	chr11	29995000..30104000
	5.83827e-05	91	Lung	chr2	35226000..35360000	Visual cortex	chr12	104290000..104394000
	6.60685e-05	81	Cerebellum	chr7	129051000..129155000	Cerebellum	chr17	24315000..24424000
	6.60685e-05	81	Cerebellum	chr7	129051000..129155000	Visual cortex	chr7	114399000..114528000
	6.81309e-05	72	Liver	chr5	119025000..119129000	Liver	chr6	129091000..129290000
	6.90233e-05	110	Liver	chr5	89221000..89380000	Prostate gland	chr9	123027000..123171000
	7.12597e-05	139	Liver	chr1	71939000..72123000	Liver	chr10	127610000..127859000
	7.71854e-05	81	Somatosensory cortex	chr12	104275000..104404000	Testis	chr6	4183000..4312000
	7.94259e-05	85	Muscle	chr3	97658000..97767000	Visual cortex	chr5	119886000..119995000
	8.14022e-05	71	Liver	chr5	119025000..119129000	Liver	chr9	103065000..103204000
	8.19027e-05	77	Prostate gland	chr11	120214000..120323000	Somatosensory cortex	chr17	24372000..24496000
	8.39212e-05	94	Prostate gland	chr7	17036000..17210000	Visual cortex	chr7	32517000..32621000
	8.48792e-05	98	Heart	chr14	46858000..47027000	Visual cortex	chr7	13708000..13837000
	9.20223e-05	119	Lung	chr12	105292000..105456000	Macrophage	chr11	119014000..119203000
	9.63515e-05	126	Macrophage	chr11	119014000..119203000	Macrophage	chr12	105310000..105539000
	0.000102284	83	Muscle	chr3	97658000..97767000	Visual cortex	chr7	13708000..13837000
	0.000104865	89	Embryo	chr11	94553000..94662000	Testis	chr6	4183000..4312000
	0.000105816	87	Lung	chr2	35226000..35360000	Somatosensory cortex	chr12	104275000..104404000
	0.000110495	81	Lung	chr7	98043000..98207000	Lung	chr14	61853000..61992000
	0.000126367	68	Somatosensory cortex	chr10	81017000..81126000	Visual cortex	chr11	69580000..69699000
	0.000126917	71	Cerebellum	chr2	32181000..32285000	Cerebellum	chr7	32205000..32324000
	0.000130522	94	Heart	chr14	46858000..47027000	Visual cortex	chr19	4812000..4936000
	0.000133853	64	Cerebellum	chr19	7970000..8079000	Visual cortex	chr2	29891000..30010000
	0.000150409	82	Cerebellum	chr17	24315000..24424000	Liver	chr9	103065000..103204000
	0.000150894	101	Embryo	chr6	4204000..4383000	Embryo	chr11	94553000..94662000
	0.000159981	74	Muscle	chr11	66783000..66932000	Testis	chr6	4183000..4312000
	0.000161607	102	Macrophage	chr14	55067000..55196000	Macrophage	chr18	61558000..61697000
	0.000163644	130	Embryo	chr1	71980000..72224000	Macrophage	chr10	127623000..127902000
	0.000168739	75	Visual cortex	chr7	32517000..32621000	Visual cortex	chr11	69580000..69699000
	0.000172859	81	Cerebellum	chr17	24315000..24424000	Cerebellum	chr19	6620000..6769000
	0.000172859	81	Cerebellum	chr17	24315000..24424000	Visual cortex	chr5	119886000..119995000
	0.000175691	85	Embryo	chr11	94553000..94662000	Lung	chr7	129105000..129264000
	0.000175718	72	Somatosensory cortex	chr7	114247000..114356000	Somatosensory cortex	chr19	45626000..45730000
	0.000180186	100	Liver	chr2	29973000..30147000	Liver	chr11	120127000..120331000
	0.00019093	81	Cerebellum	chr19	6620000..6769000	Somatosensory cortex	chr17	24372000..24496000
	0.000191566	87	Liver	chr17	55512000..55711000	Visual cortex	chr11	29995000..30104000
	0.000191782	83	Lung	chr2	35226000..35360000	Lung	chr11	105580000..105769000
	0.000198192	66	Liver	chr5	119025000..119129000	Liver	chr17	55512000..55711000
	0.000200229	112	Liver	chr19	43041000..43195000	Macrophage	chr11	119014000..119203000
	0.000204224	70	Cerebellum	chr2	92254000..92368000	Cerebellum	chr4	116180000..116284000
	0.000206278	101	Liver	chr5	89221000..89380000	Lung	chr2	35226000..35360000
	0.000211961	79	Visual cortex	chr5	119886000..119995000	Visual cortex	chr7	13708000..13837000
	0.000219664	73	Cerebellum	chr7	129051000..129155000	Somatosensory cortex	chr19	45626000..45730000
	0.000220752	133	Embryo	chr1	45667000..45941000	Liver	chr14	26859000..27058000
	0.000220866	86	Liver	chr17	55512000..55711000	Visual cortex	chr7	13708000..13837000
	0.000228313	79	Cerebellum	chr17	24315000..24424000	Liver	chr6	129091000..129290000
	0.000229257	76	Cerebellum	chr19	4812000..4931000	Visual cortex	chr7	13708000..13837000
	0.00022966	74	Cerebellum	chr4	116180000..116284000	Visual cortex	chr7	114230000..114339000
	0.000237432	76	Visual cortex	chr11	69580000..69699000	Visual cortex	chr19	3885000..3999000
	0.000242153	66	Lung	chr19	19836000..19960000	Macrophage	chr18	61558000..61697000
	0.00024523	109	Lung	chr14	94053000..94252000	Macrophage	chr11	119014000..119203000
	0.000247924	106	Liver	chr12	105290000..105434000	Macrophage	chr11	119014000..119203000
	0.000248215	77	Cerebellum	chr10	127285000..127389000	Heart	chr14	46858000..47027000
	0.000254646	85	Liver	chr17	55512000..55711000	Macrophage	chr12	21371000..21490000
	0.000255255	72	Cerebellum	chr7	129051000..129155000	Macrophage	chr12	21371000..21490000
	0.000259296	101	Lung	chr17	32603000..32807000	Macrophage	chr19	7802000..7991000
	0.000260863	66	Embryo	chr7	10868000..11002000	Liver	chr14	26859000..27058000
	0.00026309	99	Liver	chr5	89221000..89380000	Visual cortex	chr12	104290000..104394000
	0.000265342	53	Prostate gland	chr7	118779000..118898000	Somatosensory cortex	chr16	20392000..20506000
	0.000267449	68	Cerebellum	chr2	25159000..25268000	Prostate gland	chr7	17036000..17210000
	0.000269649	108	Lung	chr14	94053000..94252000	Lung	chr19	6015000..6219000
	0.000273426	105	Liver	chr12	105290000..105434000	Liver	chr19	43041000..43195000
	0.000275674	80	Prostate gland	chr9	123027000..123171000	Testis	chr6	4183000..4312000
	0.000282916	64	Liver	chr5	119025000..119129000	Liver	chr9	107635000..107859000
	0.000287653	68	Cerebellum	chr11	69580000..69699000	Visual cortex	chr7	32517000..32621000
	0.000288915	90	Macrophage	chr12	21371000..21490000	Visual cortex	chr5	119886000..119995000
	0.000293164	100	Liver	chr9	44353000..44507000	Liver	chr19	7777000..7951000
	0.000293566	71	Somatosensory cortex	chr19	45626000..45730000	Visual cortex	chr5	119886000..119995000
	0.000295044	78	Cerebellum	chr19	6620000..6769000	Somatosensory cortex	chr19	4812000..4936000
	0.000295686	67	Cerebellum	chr10	80013000..80132000	Cerebellum	chr15	100112000..100216000
	0.000301078	107	Liver	chr6	129091000..129290000	Liver	chr9	103065000..103204000
	0.000301553	77	Cerebellum	chr17	24315000..24424000	Visual cortex	chr7	114399000..114528000
	0.00030962	57	Liver	chr1	193120000..193224000	Lung	chr19	5154000..5313000
	0.000316019	63	Somatosensory cortex	chr10	81017000..81126000	Somatosensory cortex	chr12	104275000..104404000
	0.000331343	102	Liver	chr8	84280000..84509000	Macrophage	chr19	8007000..8231000
	0.000334416	67	Cerebellum	chr7	114247000..114356000	Cerebellum	chr17	24315000..24424000
	0.000338019	63	Liver	chr5	119025000..119129000	Visual cortex	chr7	129083000..129202000
	0.000341192	67	Cerebellum	chr11	69580000..69699000	Prostate gland	chr7	17036000..17210000
	0.000343998	66	Cerebellum	chr4	153689000..153808000	Prostate gland	chr7	17036000..17210000
	0.000345631	54	Somatosensory cortex	chr12	105314000..105433000	Testis	chr6	4183000..4312000
	0.000346561	76	Cerebellum	chr17	24315000..24424000	Liver	chr17	55512000..55711000
	0.000351257	74	Visual cortex	chr2	25171000..25295000	Visual cortex	chr19	45599000..45703000
	0.000360514	67	Cerebellum	chr6	125356000..125470000	Visual cortex	chr19	4812000..4936000
	0.000362242	73	Muscle	chr3	97658000..97767000	Visual cortex	chr19	4812000..4936000
	0.000378015	106	Liver	chr19	43041000..43195000	Lung	chr10	79848000..80112000
	0.000378015	106	Liver	chr19	43041000..43195000	Macrophage	chr12	105310000..105539000
	0.000380982	79	Embryo	chr11	94553000..94662000	Somatosensory cortex	chr12	104275000..104404000
	0.000393343	72	Somatosensory cortex	chr19	4812000..4936000	Visual cortex	chr5	119886000..119995000
	0.000393343	72	Somatosensory cortex	chr19	4812000..4936000	Visual cortex	chr7	13708000..13837000
	0.000400514	69	Cerebellum	chr7	129051000..129155000	Liver	chr6	129091000..129290000
	0.000400514	69	Cerebellum	chr7	129051000..129155000	Visual cortex	chr7	13708000..13837000
	0.000401374	103	Liver	chr16	92024000..92183000	Lung	chr10	79848000..80112000
	0.000401433	60	Cerebellum	chr10	81017000..81121000	Cerebellum	chr19	7834000..7943000
	0.000403851	62	Liver	chr5	119025000..119129000	Visual cortex	chr7	114399000..114528000
	0.000403851	62	Liver	chr5	119025000..119129000	Visual cortex	chr11	29995000..30104000
	0.000411584	65	Cerebellum	chr4	153689000..153808000	Cerebellum	chr16	20377000..20481000
	0.000413617	68	Cerebellum	chr17	33086000..33205000	Prostate gland	chr7	17036000..17210000
	0.000417406	65	Cerebellum	chr10	80013000..80132000	Prostate gland	chr9	123027000..123171000
	0.000419407	65	Cerebellum	chr19	3870000..3974000	Lung	chr2	35226000..35360000
	0.000421562	98	Embryo	chr2	27882000..28056000	Macrophage	chr11	119014000..119203000
	0.000432523	58	Embryo	chr11	77728000..77837000	Embryo	chr19	7892000..8041000
	0.00043394	101	Liver	chr14	16890000..17034000	Lung	chr19	7893000..8062000
	0.000445428	61	Visual cortex	chr2	29891000..30010000	Visual cortex	chr2	121052000..121156000
	0.000447946	85	Liver	chrX	18947000..19101000	Lung	chr6	125881000..126025000
	0.000449088	76	Visual cortex	chr7	114399000..114528000	Visual cortex	chr7	129083000..129202000
	0.000449942	81	Liver	chr17	55512000..55711000	Macrophage	chr19	3640000..3814000
	0.000457725	74	Cerebellum	chr17	24315000..24424000	Visual cortex	chr7	129083000..129202000
	0.000464448	87	Liver	chr9	103065000..103204000	Visual cortex	chr7	13708000..13837000
	0.000465001	57	Liver	chr1	55357000..55461000	Lung	chr15	79081000..79225000
	0.000465401	68	Cerebellum	chr7	129051000..129155000	Muscle	chr3	97658000..97767000
	0.000466785	71	Somatosensory cortex	chr17	24372000..24496000	Visual cortex	chr7	13708000..13837000
	0.000466785	71	Somatosensory cortex	chr17	24372000..24496000	Visual cortex	chr19	4812000..4936000
	0.000473332	104	Liver	chr1	75569000..75798000	Liver	chr19	3884000..4138000
	0.000473467	66	Somatosensory cortex	chr7	114247000..114356000	Visual cortex	chr5	119886000..119995000
	0.000474558	82	Heart	chr14	46858000..47027000	Somatosensory cortex	chr17	24372000..24496000
	0.000474558	82	Heart	chr14	46858000..47027000	Visual cortex	chr11	29995000..30104000
	0.000477665	64	Somatosensory cortex	chr19	6620000..6734000	Visual cortex	chr19	4812000..4936000
	0.000480469	73	Visual cortex	chr5	119886000..119995000	Visual cortex	chr11	29995000..30104000
	0.000481351	108	Lung	chr19	6620000..6844000	Macrophage	chr14	27154000..27403000
	0.000482503	61	Liver	chr5	119025000..119129000	Visual cortex	chr5	119886000..119995000
	0.000483841	65	Cerebellum	chr2	92254000..92368000	Heart	chr14	46858000..47027000
	0.000493113	77	Embryo	chr11	94553000..94662000	Prostate gland	chr9	123027000..123171000
	0.000493124	72	Cerebellum	chr10	127285000..127389000	Macrophage	chr12	21371000..21490000
	0.000493124	72	Cerebellum	chr10	127285000..127389000	Visual cortex	chr5	119886000..119995000
	0.000493992	65	Cerebellum	chr6	125356000..125470000	Visual cortex	chr7	129083000..129202000
	0.000495315	54	Embryo	chr15	102881000..102990000	Liver	chr19	5153000..5312000
	0.000496797	117	Embryo	chr1	71980000..72224000	Liver	chr10	127610000..127859000
	0.000497466	62	Embryo	chr10	80999000..81123000	Prostate gland	chr9	123027000..123171000
	0.000497793	71	Cerebellum	chr19	4812000..4931000	Liver	chr17	55512000..55711000
	0.000504399	78	Macrophage	chr7	127606000..127725000	Macrophage	chr19	3640000..3814000
	0.000508786	83	Lung	chr7	129105000..129264000	Macrophage	chr14	55067000..55196000
	0.000508786	83	Lung	chr7	129105000..129264000	Macrophage	chr18	61558000..61697000
	0.000526035	73	Cerebellum	chr17	24315000..24424000	Visual cortex	chr7	13708000..13837000
	0.000526865	95	Lung	chr6	4168000..4312000	Macrophage	chr12	105310000..105539000
	0.000528447	81	Heart	chr14	46858000..47027000	Somatosensory cortex	chr19	4812000..4936000
	0.000533441	86	Liver	chr9	103065000..103204000	Visual cortex	chr5	119886000..119995000
	0.000540388	70	Somatosensory cortex	chr17	24372000..24496000	Somatosensory cortex	chr19	4812000..4936000
	0.000542501	67	Somatosensory cortex	chr19	45626000..45730000	Visual cortex	chr19	4812000..4936000
	0.000547692	60	Somatosensory cortex	chr10	81017000..81126000	Testis	chr6	4183000..4312000
	0.000561003	76	Embryo	chr11	94553000..94662000	Macrophage	chr18	61558000..61697000
	0.000561003	76	Embryo	chr11	94553000..94662000	Visual cortex	chr12	104290000..104394000
	0.000562952	64	Cerebellum	chr7	114247000..114356000	Heart	chr14	46858000..47027000
	0.000563487	67	Somatosensory cortex	chr12	104275000..104404000	Visual cortex	chr7	32517000..32621000
	0.000565688	71	Cerebellum	chr10	127285000..127389000	Visual cortex	chr7	13708000..13837000
	0.00057028	101	Liver	chr10	128590000..128749000	Liver	chr17	33311000..33560000
	0.000574573	68	Cerebellum	chr4	116180000..116284000	Cerebellum	chr10	127285000..127389000
	0.000574929	64	Cerebellum	chr2	92254000..92368000	Visual cortex	chr19	4812000..4936000
	0.000576053	93	Embryo	chr4	135938000..136102000	Macrophage	chr12	105310000..105539000
	0.000577404	102	Liver	chr19	43041000..43195000	Lung	chr12	105292000..105456000
	0.00058095	98	Macrophage	chr4	137846000..138040000	Macrophage	chr11	119014000..119203000
	0.000581283	70	Cerebellum	chr19	4812000..4931000	Heart	chr14	46858000..47027000
	0.000584336	94	Lung	chr6	4168000..4312000	Lung	chr10	79848000..80112000
	0.000585363	54	Lung	chr4	6292000..6396000	Macrophage	chr17	69613000..69752000
	0.000589219	63	Cerebellum	chr10	80013000..80132000	Cerebellum	chr19	3870000..3974000
	0.000589246	49	Prostate gland	chr7	118779000..118898000	Visual cortex	chr12	104290000..104394000
	0.000589653	100	Liver	chr12	7883000..8042000	Macrophage	chr12	105310000..105539000
	0.000597578	55	Lung	chr11	94128000..94232000	Macrophage	chr19	5441000..5635000
	0.000598389	97	Liver	chr12	105290000..105434000	Lung	chr10	79848000..80112000
	0.000598989	61	Lung	chr15	82635000..82749000	Lung	chr17	22929000..23118000
	0.000603534	100	Liver	chr6	129091000..129290000	Liver	chr9	107635000..107859000
	0.000608825	74	Prostate gland	chr9	123027000..123171000	Visual cortex	chr7	32517000..32621000
	0.000609298	79	Liver	chr8	104505000..104629000	Liver	chr19	3884000..4138000
	0.00062205	87	Liver	chr11	68560000..68714000	Lung	chr17	44747000..44926000
	0.000625699	113	Lung	chr10	79848000..80112000	Macrophage	chr17	32381000..32590000
	0.000629208	121	Embryo	chr1	45667000..45941000	Liver	chr1	71939000..72123000
	0.000631134	71	Visual cortex	chr5	119886000..119995000	Visual cortex	chr7	129083000..129202000
	0.00063144	94	Lung	chr17	41511000..41690000	Macrophage	chr12	105310000..105539000
	0.000634336	103	Liver	chr17	33055000..33274000	Lung	chr9	107542000..107796000
	0.000638236	75	Embryo	chr11	94553000..94662000	Macrophage	chr14	55067000..55196000
	0.000642352	115	Liver	chr1	71939000..72123000	Lung	chr17	23124000..23353000
	0.000643976	64	Lung	chr15	102613000..102742000	Macrophage	chr17	33622000..33821000
	0.00065527	79	Heart	chr14	46858000..47027000	Macrophage	chr12	21371000..21490000
	0.000657314	106	Liver	chr16	20424000..20658000	Macrophage	chr17	32381000..32590000
	0.000657865	59	Somatosensory cortex	chr10	81017000..81126000	Visual cortex	chr2	121052000..121156000
	0.000657865	59	Somatosensory cortex	chr10	81017000..81126000	Visual cortex	chr12	104290000..104394000
	0.000658813	64	Somatosensory cortex	chr7	114247000..114356000	Visual cortex	chr1	75577000..75691000
	0.000666911	69	Embryo	chr15	83457000..83561000	Embryo	chr18	35301000..35425000
	0.000671824	94	Liver	chr3	83403000..83562000	Liver	chr14	26859000..27058000
	0.000674666	42	Lung	chr15	99273000..99382000	Macrophage	chr5	119284000..119393000
	0.000675286	63	Cerebellum	chr11	69580000..69699000	Cerebellum	chr19	3870000..3974000
	0.000676866	67	Somatosensory cortex	chr10	127285000..127409000	Visual cortex	chr7	129083000..129202000
	0.000676874	63	Cerebellum	chr6	125356000..125470000	Cerebellum	chr19	4812000..4931000
	0.000680218	87	Embryo	chr6	4204000..4383000	Lung	chr2	35226000..35360000
	0.000680381	93	Liver	chr15	76932000..77131000	Lung	chr11	70256000..70440000
	0.000682807	94	Liver	chr10	93214000..93408000	Liver	chr16	20424000..20658000
	0.000684277	92	Liver	chr14	47455000..47614000	Lung	chr19	6015000..6219000
	0.000685511	100	Lung	chr15	78026000..78175000	Macrophage	chr10	127623000..127902000
	0.000685526	97	Lung	chr9	21658000..21792000	Macrophage	chr10	127623000..127902000
	0.000694749	71	Cerebellum	chr17	24315000..24424000	Macrophage	chr12	21371000..21490000
	0.000694749	71	Cerebellum	chr17	24315000..24424000	Somatosensory cortex	chr19	45626000..45730000
	0.000694749	71	Cerebellum	chr17	24315000..24424000	Visual cortex	chr19	4812000..4936000
	0.000696649	98	Lung	chr14	94053000..94252000	Macrophage	chr12	105310000..105539000
	0.000697807	76	Lung	chr5	111731000..111865000	Macrophage	chr1	172115000..172259000
	0.000699788	62	Cerebellum	chr19	3870000..3974000	Visual cortex	chr17	24350000..24464000
	0.000700863	85	Liver	chr11	100674000..100853000	Liver	chr17	22948000..23117000
	0.00070115	98	Lung	chr12	105292000..105456000	Lung	chr14	94053000..94252000
	0.000702323	89	Liver	chr7	32161000..32340000	Liver	chr17	23416000..23625000
	0.000703537	71	Visual cortex	chr7	8551000..8675000	Visual cortex	chr11	69580000..69699000
	0.000705884	91	Liver	chr11	70214000..70438000	Liver	chr11	120127000..120331000
	0.000711429	81	Liver	chr8	84085000..84274000	Liver	chr9	103065000..103204000
	0.000716436	68	Somatosensory cortex	chr19	4812000..4936000	Somatosensory cortex	chr19	45626000..45730000
	0.0007169	71	Liver	chr7	129148000..129272000	Lung	chr17	85328000..85497000
	0.000718562	61	Liver	chr1	160917000..161041000	Liver	chr14	26859000..27058000
	0.000718562	61	Liver	chr1	160917000..161041000	Testis	chr6	4183000..4312000
	0.000718763	92	Lung	chr6	4168000..4312000	Macrophage	chr11	119014000..119203000
	0.000719328	89	Lung	chr5	29564000..29753000	Lung	chr19	6620000..6844000
	0.000723347	70	Visual cortex	chr5	119886000..119995000	Visual cortex	chr19	4812000..4936000
	0.000726098	74	Embryo	chr11	94553000..94662000	Liver	chr14	26859000..27058000
	0.000726894	54	Embryo	chr8	70490000..70604000	Embryo	chr19	7892000..8041000
	0.000730204	65	Cerebellum	chr7	129051000..129155000	Cerebellum	chr19	6620000..6769000
	0.000730204	65	Cerebellum	chr7	129051000..129155000	Visual cortex	chr19	4812000..4936000
	0.000730825	74	Lung	chr2	35226000..35360000	Lung	chr17	33029000..33193000
	0.000736345	95	Liver	chr8	84280000..84509000	Liver	chr19	3884000..4138000
	0.000736345	95	Liver	chr8	84280000..84509000	Lung	chr19	7893000..8062000
	0.000737451	65	Somatosensory cortex	chr19	45626000..45730000	Visual cortex	chr1	75577000..75691000
	0.000737451	65	Somatosensory cortex	chr19	45626000..45730000	Visual cortex	chr7	114399000..114528000
	0.00074233	60	Embryo	chr10	80999000..81123000	Lung	chr17	85328000..85497000
	0.00074233	60	Embryo	chr10	80999000..81123000	Macrophage	chr11	102064000..102178000
	0.000743091	86	Lung	chr14	16889000..17033000	Lung	chr19	7893000..8062000
	0.000744619	61	Lung	chr11	114993000..115112000	Macrophage	chr11	78527000..78666000
	0.000747698	70	Lung	chr7	127570000..127684000	Lung	chr10	128595000..128779000
	0.000748654	96	Lung	chr11	59294000..59453000	Macrophage	chr11	119014000..119203000
	0.000751633	59	Somatosensory cortex	chr6	125356000..125475000	Visual cortex	chr7	114399000..114528000
	0.000756262	62	Cerebellum	chr15	100112000..100216000	Prostate gland	chr9	123027000..123171000
	0.000756327	65	Visual cortex	chr7	32517000..32621000	Visual cortex	chr12	104290000..104394000
	0.000758728	58	Macrophage	chr11	77595000..77704000	Macrophage	chr19	7802000..7991000
	0.000762635	111	Lung	chr10	79848000..80112000	Macrophage	chr11	119014000..119203000
	0.000763363	62	Cerebellum	chr2	25159000..25268000	Somatosensory cortex	chr16	20392000..20506000
	0.000763628	61	Cerebellum	chr17	33546000..33650000	Cerebellum	chrX	65781000..65890000
	0.000765968	102	Liver	chr17	32381000..32605000	Lung	chr10	79848000..80112000
	0.000768249	64	Somatosensory cortex	chr1	75612000..75721000	Visual cortex	chr5	119886000..119995000
	0.000768249	64	Somatosensory cortex	chr1	75612000..75721000	Visual cortex	chr6	125339000..125448000
	0.000772321	97	Lung	chr12	105292000..105456000	Lung	chr19	6015000..6219000
	0.000773498	67	Muscle	chr3	97658000..97767000	Somatosensory cortex	chr19	4812000..4936000
	0.000773905	81	Embryo	chr5	134412000..134521000	Lung	chr7	113886000..114060000
	0.000774221	107	Liver	chr10	127610000..127859000	Liver	chr14	26859000..27058000
	0.000774434	90	Liver	chr5	29596000..29760000	Liver	chr11	120127000..120331000
	0.000781376	71	Somatosensory cortex	chr4	42182000..42291000	Somatosensory cortex	chr17	24372000..24496000
	0.000781752	97	Liver	chr12	7883000..8042000	Lung	chr12	105292000..105456000
	0.000792312	62	Cerebellum	chr6	125356000..125470000	Somatosensory cortex	chr1	75612000..75721000
	0.000793863	100	Liver	chr19	7970000..8234000	Lung	chr10	79848000..80112000
	0.000796604	62	Cerebellum	chr7	114247000..114356000	Visual cortex	chr7	114399000..114528000
	0.000797597	103	Lung	chr19	7893000..8062000	Macrophage	chr12	105310000..105539000
	0.000808201	83	Liver	chr9	103065000..103204000	Liver	chr9	107635000..107859000
	0.00081183	97	Embryo	chr4	62255000..62444000	Macrophage	chr10	127623000..127902000
	0.000813059	97	Liver	chr6	129091000..129290000	Liver	chr17	55512000..55711000
	0.000813059	97	Liver	chr6	129091000..129290000	Macrophage	chr19	3640000..3814000
	0.000815781	104	Lung	chr4	42778000..42977000	Lung	chr17	55507000..55691000
	0.000822831	58	Liver	chr5	119025000..119129000	Macrophage	chr7	130080000..130184000
	0.00082444	69	Prostate gland	chr11	120384000..120498000	Visual cortex	chr7	114399000..114528000
	0.000826022	74	Lung	chr17	33029000..33193000	Lung	chr19	8064000..8188000
	0.000826051	73	Embryo	chr11	94553000..94662000	Liver	chr3	83403000..83562000
	0.000826841	65	Embryo	chr11	75027000..75171000	Liver	chr7	17710000..17874000
	0.000829155	79	Lung	chr5	51677000..51796000	Macrophage	chr14	55067000..55196000
	0.000831724	61	Cerebellum	chr10	80013000..80132000	Cerebellum	chrX	65781000..65890000
	0.000831724	61	Cerebellum	chr10	80013000..80132000	Lung	chr2	35226000..35360000
	0.000837313	112	Macrophage	chr10	127623000..127902000	Macrophage	chr14	27154000..27403000
	0.000838316	71	Visual cortex	chr7	129083000..129202000	Visual cortex	chr19	4812000..4936000
	0.000841958	110	Lung	chr10	79848000..80112000	Macrophage	chr12	105310000..105539000
	0.000843398	61	Cerebellum	chr4	153689000..153808000	Visual cortex	chr2	25171000..25295000
	0.000847924	73	Lung	chr2	35226000..35360000	Somatosensory cortex	chr4	42182000..42291000
	0.000848483	64	Cerebellum	chr7	129051000..129155000	Somatosensory cortex	chr17	24372000..24496000
	0.000852039	60	Liver	chr1	160917000..161041000	Liver	chr3	83403000..83562000
	0.000865924	57	Embryo	chr5	22762000..22866000	Macrophage	chr9	107553000..107722000
	0.000866209	74	Embryo	chr11	75200000..75334000	Liver	chr19	7970000..8234000
	0.000866827	61	Liver	chr10	81088000..81207000	Lung	chr7	129105000..129264000
	0.000871105	55	Lung	chr2	152341000..152445000	Lung	chr7	13921000..14070000
	0.000873041	80	Liver	chr7	32368000..32572000	Liver	chr9	44353000..44507000
	0.000875186	62	Cerebellum	chr7	32205000..32324000	Somatosensory cortex	chr10	127285000..127409000
	0.00087804	47	Prostate gland	chr7	118779000..118898000	Prostate gland	chr9	123027000..123171000
	0.000878303	91	Lung	chr17	41511000..41690000	Macrophage	chr11	119014000..119203000
	0.0008841	90	Lung	chr6	4168000..4312000	Lung	chr12	105292000..105456000
	0.00089252	60	Liver	chr14	46381000..46500000	Lung	chr19	7893000..8062000
	0.000896703	110	Lung	chr9	107542000..107796000	Lung	chr10	79848000..80112000
	0.000896967	58	Visual cortex	chr11	29995000..30104000	Visual cortex	chr19	4812000..4936000
	0.000899235	57	Liver	chr10	127099000..127218000	Liver	chr11	120127000..120331000
	0.000899821	60	Embryo	chr1	171267000..171376000	Lung	chr7	17257000..17371000
	0.000902707	94	Liver	chr14	16890000..17034000	Macrophage	chr11	119014000..119203000
	0.0009165	76	Liver	chr17	55512000..55711000	Visual cortex	chr7	114399000..114528000
	0.000919209	88	Lung	chr6	72571000..72775000	Macrophage	chr7	114033000..114197000
	0.00092423	73	Lung	chr7	13921000..14070000	Lung	chr15	82041000..82180000
	0.000928069	52	Lung	chr5	132534000..132653000	Lung	chr8	70566000..70710000
	0.000930703	78	Embryo	chr9	107546000..107725000	Macrophage	chrX	65781000..66005000
	0.000933196	74	Lung	chr17	30879000..31038000	Macrophage	chr10	80545000..80729000
	0.000936885	87	Macrophage	chr14	55067000..55196000	Macrophage	chr17	32381000..32590000
	0.000939756	68	Visual cortex	chr2	25171000..25295000	Visual cortex	chr11	70220000..70329000
	0.000939757	72	Embryo	chr11	94553000..94662000	Liver	chr5	89221000..89380000
	0.000941552	70	Cerebellum	chr19	6620000..6769000	Heart	chr14	46858000..47027000
	0.000941552	70	Cerebellum	chr19	6620000..6769000	Prostate gland	chr11	120214000..120323000
	0.000942859	65	Lung	chr4	153619000..153758000	Macrophage	chr17	33622000..33821000
	0.000949123	57	Somatosensory cortex	chr10	81017000..81126000	Visual cortex	chr7	32517000..32621000
	0.000958069	91	Liver	chr3	83403000..83562000	Macrophage	chr17	32381000..32590000
	0.000958505	93	Liver	chr10	79851000..80050000	Liver	chr17	33574000..33803000
	0.000963504	87	Liver	chr2	29973000..30147000	Liver	chr11	70214000..70438000
	0.000964546	61	Cerebellum	chr2	92254000..92368000	Visual cortex	chr7	114230000..114339000
	0.000965817	93	Liver	chr8	13000000..13189000	Lung	chr10	79848000..80112000
	0.000965817	93	Liver	chr8	13000000..13189000	Lung	chr19	6015000..6219000
	0.000966855	66	Somatosensory cortex	chr19	4812000..4936000	Visual cortex	chr19	45599000..45703000
	0.000973405	116	Embryo	chr1	45667000..45941000	Lung	chr10	79848000..80112000
	0.000974349	83	Liver	chr6	125350000..125529000	Liver	chr11	60312000..60476000
	0.000975305	55	Embryo	chr11	69190000..69294000	Lung	chr7	16386000..16520000
	0.000981287	78	Liver	chr7	17710000..17874000	Liver	chr11	100674000..100853000
	0.000983038	98	Liver	chr19	7970000..8234000	Macrophage	chr11	119014000..119203000
	0.000983038	98	Liver	chr19	7970000..8234000	Macrophage	chr12	105310000..105539000
	0.000983315	92	Macrophage	chr4	153376000..153575000	Macrophage	chr11	119014000..119203000
	0.000983776	72	Lung	chr2	35226000..35360000	Testis	chr6	4183000..4312000
	0.000983796	109	Embryo	chr1	71980000..72224000	Lung	chr17	23124000..23353000
	0.000984387	60	Cerebellum	chr19	3870000..3974000	Lung	chr11	105580000..105769000
	0.000984478	91	Liver	chr10	93214000..93408000	Macrophage	chr17	32381000..32590000
	0.000985875	51	Embryo	chr15	102881000..102990000	Liver	chr4	153643000..153792000
	0.000998712	102	Liver	chr16	20424000..20658000	Lung	chr10	79848000..80112000
