# Supplementary material for: A Method for Similarity Search of Genomic Positional Expression Using CAGE
Source: PLoS Genet. 2006 Apr 28;2(4):e44. doi: 10.1371/journal.pgen.0020044 (PMC1449887; doi:10.1371/journal.pgen.0020044)
Supplement: Table S3 — This table lists the regions that showed similar expression patterns between the forward and reverse strands in lung (p < 0.001). Statistical significances are indicated in the column “p-value.” Chromosomal positions for the forward and reverse strands are indicated. Information from the corresponding SADB entry is shown on the right. (53 KB XLS) [file pgen.0020044.st003.xls]

## Sheet: eval.lung.plusSAS
	Lung
	Searched region					SADB entry
	p-value	Chromosome	Position (+ strand)	Position (- strand)	Representative TU	TU	TU	Overlapping position	Type
						(+ strand)	(- strand)
	2.43361e-13	chr7	16055451..16069051	16259715..16273115	127539	127539	80107	16142765..16164191	F
						82155	120830	16059686..16066012	F
						101372	80107	16142765..16145776	C
						165866	116886	16185686..16193435	D
						150694	120830	16061725..16063051	F
						127539	73355	16094016..16102127	F
						127539	120830	16059686..16066012	F
						127539	73300	16241794..16275867	F
						127539	116886	16184766..16193435	F
						101372	102907	16131962..16132207	D
						127539	226682	16103780..16114949	F
						127539	102907	16123061..16132299	F
						127539	112094	16115800..16117204	F
	2.68682e-07	chr4	42659505..42706605	42744808..42789408	174357	174357	108256	42672113..42672179	C
						71428	111952	42692828..42693156	C
	6.09126e-07	chr11	69388330..69397930	69349280..69357080	158275	No hit
	1.17242e-06	chr5	134909873..134916673	134917631..134923331	151094	81377	151094	134908626..134915820	F
	1.17242e-06	chr17	32685228..32698528	32609874..32619574	111848	111848	107999	32680208..32685593	F
						111848	110746	32610224..32620495	F
	1.27242e-06	chr17	23165753..23176453	23192846..23200946	83342	83342	174172	23191715..23192406	C
	1.49873e-06	chr11	120388691..120398491	120485823..120493723	125527	150143	125527	120433938..120435513	F
						221928	125527	120392594..120395098	F
						84283	125527	120385080..120392252	F
						111106	125527	120455404..120460226	F
						111106	167885	120458559..120460226	C
	2.44909e-06	chr17	44805590..44814790	44827935..44836935	107110	102621	107110	44807883..44821666	F
						75793	107110	44803568..44807449	F
	3.39776e-06	chr11	98435279..98440379	98438426..98443526	168915	82551	168915	98440119..98444525	F
	3.39776e-06	chr11	98435228..98440328	98438413..98443513	82551	82551	168915	98440119..98444525	F
	2.62943e-05	chr15	98243316..98252616	98252378..98260978	179559	179559	105460	98251868..98251892	C
	3.64793e-05	chr3	95653662..95657962	95675492..95679692	75967	No hit
	3.64793e-05	chr3	95653661..95657961	95675441..95679641	169108	No hit
	3.64793e-05	chr3	89653823..89660123	89769616..89775216	107374	129305	102961	89740256..89740384	D
						127569	83391	89762667..89762847	D
						133257	177040	89775197..89776022	C
						127569	168817	89767563..89772809	C
	4.29674e-05	chr7	88181132..88185932	88213029..88217829	222281	No hit
	4.29674e-05	chr9	108499847..108506147	108476535..108482435	103713	168253	103713	108488386..108488935	D
	4.29674e-05	chr7	57399702..57409002	57399028..57406228	132720	132720	98801	57404690..57405704	D
	5.49259e-05	chr6	88532730..88540930	88524072..88531872	110632	No hit
	5.49259e-05	chr6	88532799..88540999	88509260..88517060	123641	No hit
	5.96106e-05	chr7	67365516..67376116	67410767..67421267	177301	177301	110137	67379179..67381067	F
						177301	105257	67374680..67401570	F
						73296	110137	67379179..67381067	F
						73296	105257	67397079..67397731	C
						177301	79820	67406769..67421740	F
	5.96106e-05	chr17	34375601..34381101	34406723..34412223	168247	131654	106802	34404348..34408885	F
						82061	175755	34371877..34375936	F
						132376	106802	34408711..34408876	D
						222074	168247	34376156..34387262	F
						131654	73910	34409367..34421885	F
						82061	129499	34374339..34375962	C
						82061	168247	34371881..34375962	F
						131654	168247	34387396..34498880	D
						222074	129499	34376156..34376497	D
						10699	168247	34391561..34404431	F
						10699	106802	34404348..34404431	C
						132376	168247	34408711..34424065	F
						222074	175755	34377224..34377450	D
	8.27001e-05	chr7	62809914..62814014	62828596..62832396	105848	No hit
	8.27001e-05	chr18	34756585..34771085	34774408..34788308	75988	No hit
	9.74085e-05	chr1	74847671..74855771	74745635..74750535	221887	221887	71370	74855199..74855309	F
						221887	106798	74745672..74761781	F
						227259	106798	74753060..74756286	F
						227259	71370	74855199..74855309	F
						99842	106798	74761099..74761781	D
						151036	106798	74745672..74761781	F
						39484	71370	74855199..74855309	F
	9.74085e-05	chr14	62304506..62314006	62296205..62303205	107712	107712	108343	62307232..62314726	F
	9.74085e-05	chr14	62349442..62358942	62198859..62205859	108343	82383	108343	62321758..62325337	F
						107712	108343	62307232..62314726	F
						83597	108343	62330460..62349944	F
						177416	108343	62354251..62359092	F
	0.000105716	chr10	128479585..128489385	128846835..128856435	98225	133330	82452	128621288..128622530	F
						98225	82452	128621131..128625661	F
						86760	115476	128495717..128495949	D
						98225	109601	128684805..128693024	F
						98225	98040	128522700..128527951	F
						98225	150442	128757883..128773030	F
						129144	98040	128522700..128522735	C
						98225	177558	128617834..128620849	F
						98225	177434	128804914..128823301	F
						98225	72060	128699796..128711387	F
						122764	150442	128772921..128773030	D
						98225	168635	128669000..128674811	F
						98225	177915	128712049..128713265	F
						98225	176592	128675154..128676152	F
						98225	125088	128785776..128786888	F
						98225	75444	128847433..128864127	F
						98225	177409	128796935..128800942	F
						98225	115476	128493854..128495949	F
						98225	159651	128781448..128781512	F
						98225	11320	128528162..128536562	F
						98225	6190	128637293..128652907	F
						98225	73587	128824982..128832067	F
						98225	170296	128751574..128753538	F
						98235	75444	128847175..128847275	C
	0.000114733	chr15	98248151..98252651	98252307..98256807	105460	179559	105460	98251868..98251892	C
	0.000114733	chr9	108106668..108111968	108225838..108231038	124945	130969	133662	108127684..108133134	D
						124945	133662	108118571..108133134	F
						124945	125901	108213124..108213853	F
						124945	111168	108107963..108117014	F
						124945	106384	108230093..108291760	F
	0.000159171	chr2	119107061..119123961	119526029..119542029	106173	106173	107181	119437032..119444400	F
						106731	129913	119411943..119413746	D
						72259	121357	119102775..119107773	F
						72259	129913	119410675..119413746	F
						106173	121357	119102775..119107773	F
						106173	130792	119428404..119431802	F
						106731	130792	119428404..119431802	F
						72259	131817	119244668..119245501	F
						106173	177077	119391547..119400045	F
						72259	82763	119532904..119542007	F
						72259	177077	119391088..119400045	F
						72259	179341	119184285..119259189	F
						106173	179341	119154621..119161091	F
						72259	130643	119250431..119252256	F
						106173	82763	119532904..119542007	F
						72259	112363	119300980..119329203	F
						100240	121357	119107360..119107773	D
						106173	131064	119389914..119390950	F
						106173	112363	119300980..119329203	F
						106173	129913	119410675..119413746	F
						72259	130792	119428404..119431802	F
						72259	107181	119437032..119444400	F
						106173	131817	119244668..119245501	F
						72259	131064	119389914..119390950	F
						106173	130643	119250431..119252256	F
	0.000159171	chr2	119107094..119123994	118927745..118943745	72259	72259	121357	119102775..119107773	F
						106173	121357	119102775..119107773	F
						113561	80507	118956085..118959140	F
						72259	79045	119050779..119052802	F
						100240	121357	119107360..119107773	D
	0.000187479	chr2	35121877..35157977	35117356..35150856	222145	No hit
	0.000187479	chr17	13855368..13870668	13847176..13860376	81375	111916	81375	13852164..13904750	F
						111916	128623	13849866..13851380	F
						111916	111086	13852164..13859394	D
						111916	114892	13852164..13854107	D
	0.000187479	chr5	133176578..133193678	133335425..133351725	182119	182119	110608	133288165..133290054	F
						182119	108364	133180598..133189280	F
						182119	74953	133192329..133223346	F
						76710	110608	133288165..133290054	F
	0.000187479	chr2	35130729..35147429	35127865..35143965	98982	No hit
	0.000187479	chr17	13840947..13856247	13847143..13860343	111916	111916	81375	13852164..13904750	F
						111916	128623	13849866..13851380	F
						111916	111086	13852164..13859394	D
						111916	114892	13852164..13854107	D
	0.000187479	chr10	12838070..12842170	12920158..12924058	226771	No hit
	0.000220821	chr7	62810258..62814058	62828521..62832021	106895	No hit
	0.000220821	chr17	12199959..12212059	12091403..12102203	2902	76590	2902	12150402..12178995	D
						119217	2902	12176350..12177401	F
						115425	2902	12173112..12174513	F
						115107	2902	12157589..12161287	F
						131524	2902	12170761..12172441	F
	0.000220821	chr17	33331579..33344979	33484484..33496784	79088	133282	177141	33453988..33455607	D
						81579	79088	33332420..33334632	F
						86767	82358	33466153..33467755	F
						131821	177343	33354515..33355149	C
						151279	182402	33390007..33392292	F
						85005	21079	33447319..33447377	F
						71752	182402	33393942..33401475	D
						101364	79088	33345813..33351772	F
						85005	79088	33446610..33447660	F
						72704	79088	33478249..33482258	F
						75096	79088	33469101..33475594	F
						85005	101327	33446615..33447660	C
						81579	107119	33334628..33334632	C
						133282	79088	33453988..33456188	F
						131821	182402	33354461..33355149	F
						151279	79088	33390007..33392292	F
						75096	119832	33473356..33475653	F
						131821	79088	33354461..33355149	F
						86767	79088	33466153..33467755	F
						75644	79088	33410835..33426748	F
						111138	79088	33427683..33432322	F
						101364	182402	33345813..33351772	F
						81579	182402	33332420..33334632	F
						72704	119832	33478249..33478468	D
						71752	79088	33393942..33410417	F
	0.000220821	chr7	23536661..23540461	23463383..23466883	1297	No hit
	0.000260091	chr9	62568390..62571890	62567584..62571084	132556	151625	132556	62568629..62570758	D
	0.000260091	chr5	21819942..21824642	21817016..21821716	227067	No hit
	0.000260091	chr1	93800412..93805512	93558400..93562900	150550	111593	150550	93621459..93631559	F
						98443	150550	93742462..93760627	F
						129670	150550	93570992..93572307	F
						129868	98124	93666903..93686999	F
						129868	150550	93666903..93686999	F
						129670	111591	93570992..93571499	D
						104572	150550	93690966..93728226	F
	0.000260091	chr5	21819962..21822862	21818896..21821796	101856	No hit
	0.000282271	chr17	13840287..13850887	13838640..13848640	111086	111916	128623	13849866..13851380	F
	0.000306344	chr11	69824923..69834023	69833282..69842082	20081	No hit
	0.000306344	chr8	120532185..120536585	120513813..120517613	102248	No hit
	0.000332468	chr6	125550243..125554643	125532601..125536901	166582	122021	166582	125535506..125536589	D
	0.00036082	chr17	13850339..13854239	13847914..13851414	114892	111916	81375	13852164..13904750	F
						111916	128623	13849866..13851380	F
						111916	111086	13852164..13859394	D
						111916	114892	13852164..13854107	D
	0.000424982	chr5	16089816..16097116	16139229..16146229	105898	No hit
	0.000424982	chr5	16089807..16097107	16139209..16146209	106137	No hit
	0.000424982	chr6	48762154..48767054	48755326..48759626	72337	No hit
	0.000461222	chr4	154124945..154132645	154113734..154119434	151246	109360	181984	154132509..154132949	C
	0.000461222	chr7	14008710..14030410	14112251..14132551	83150	158312	83150	14008800..14035972	F
						118888	83150	14047937..14057796	F
						84046	83150	14090923..14108505	F
						85385	83150	14073282..14084393	F
	0.000500551	chr13	100680928..100687628	100497990..100504390	116584	No hit
	0.000500551	chr2	131685244..131688044	131742132..131744932	77503	No hit
	0.000500551	chr7	31975775..31981075	31942173..31947373	73892	73892	131815	31974026..31980919	C
	0.000500551	chr18	38249299..38252499	38296192..38299392	71446	71446	151872	38272166..38273357	F
						71446	86680	38249521..38251079	D
	0.000589553	chr11	120455153..120460353	120488436..120493136	227295	111106	125527	120455404..120460226	F
						111106	167885	120458559..120460226	C
	0.000589553	chr3	90940512..90945112	90938367..90942967	73966	No hit
	0.000589553	chr8	69549184..69571284	69368235..69389835	227157	227157	77551	69547087..69549180	F
						227157	82767	69522355..69525840	F
						83085	73092	69368481..69368544	C
						227157	222321	69543311..69545561	F
						227157	106494	69488734..69515432	F
						131545	114055	69551543..69551732	D
						108517	73092	69389662..69390159	D
						227157	73949	69552215..69562109	F
						131545	73949	69552215..69553602	C
						103623	114055	69550493..69551417	C
						227157	114055	69550493..69551732	F
						227157	73092	69368483..69390165	F
						227157	133656	69420277..69477693	F
	0.000589553	chr6	48762166..48766966	48755473..48759673	227072	No hit
	0.000639821	chr2	119508905..119524105	119524938..119539738	82763	72259	82763	119532904..119542007	F
						106173	82763	119532904..119542007	F
	0.000639821	chr8	70402967..70415067	70404910..70415710	111206	17289	111206	70407401..70410328	F
	0.000694375	chr9	62568306..62571306	62568424..62571224	151625	151625	132556	62568629..62570758	D
	0.000694375	chr4	116212513..116215913	116230915..116234315	127188	79872	104031	116218776..116219228	F
						79872	126262	116214914..116218111	F
	0.000694375	chr17	12159479..12173579	12091517..12105617	76590	76590	2902	12150402..12178995	D
						115425	2902	12173112..12174513	F
						115107	2902	12157589..12161287	F
						131524	2902	12170761..12172441	F
	0.000753577	chr4	43201243..43209243	43268782..43276082	107253	84475	123259	43255197..43257596	F
						84475	86631	43249545..43251237	D
						107253	123259	43255197..43257596	F
						107253	86631	43248561..43251237	F
	0.000817826	chr18	44866491..44869891	44869841..44873241	105139	No hit
	0.000817826	chr7	114955599..114958699	114735569..114738569	98167	98167	10736	114890050..114893146	F
						177613	106854	114919717..114920239	D
						98167	127161	114948274..114949494	F
						98167	79704	114742964..114745140	F
						126825	107070	114843618..114847131	F
						98167	108003	114874749..114877903	F
						177617	79704	114744345..114745140	D
						98167	104216	114854841..114864700	F
						126825	104216	114854841..114864700	F
						98167	107070	114843618..114847131	F
						98167	106854	114913219..114920202	F
						98167	169070	114813879..114816504	F
	0.000817826	chr5	32177941..32185241	32100138..32106738	72074	82714	72074	32170039..32185534	F
						128106	10005	32101670..32101706	C
						128106	72074	32100552..32101706	F
						72525	72074	32106579..32127241	F
						82714	128669	32170039..32172070	D
						128106	111586	32100552..32101025	D
	0.00088755	chr10	127635927..127641927	127682594..127688394	121157	121157	98545	127641607..127641636	C
	0.000963215	chr2	35243157..35256557	35262860..35275560	80513	No hit
	0.000963215	chr17	33506019..33508819	33494965..33497765	222071	No hit
	0.000963215	chr9	108488186..108492386	108477315..108481415	168253	168253	103713	108488386..108488935	D
	0.000963215	chr2	45065270..45074270	44945737..44954737	222165	114803	222165	45066476..45066892	C
						85050	222165	45071129..45073965	F
	0.000963215	chr6	55308393..55310693	55132244..55134544	102648	No hit
	0.000963215	chr17	32758315..32761915	32834289..32837889	71499	111848	111616	32776723..32781790	F
						71499	72354	32835172..32837858	F
						71499	111616	32776723..32781790	F
						71499	130908	32787044..32799047	F
						111848	130908	32787044..32799047	F
	0.000963215	chr4	134313572..134318472	134327485..134331485	101373	No hit
	0.000963215	chr4	134313500..134318400	134327494..134331494	227055	No hit
	0.000963215	chr12	96683123..96685423	96654425..96656725	127272	No hit
	0.000963215	chr12	96683182..96685482	96654449..96656749	76219	No hit
	0.000963215	chr3	62487394..62491394	62615057..62619057	109527	109527	127621	62487904..62489163	D
