# Supplementary material for: A Method for Similarity Search of Genomic Positional Expression Using CAGE
Source: PLoS Genet. 2006 Apr 28;2(4):e44. doi: 10.1371/journal.pgen.0020044 (PMC1449887; doi:10.1371/journal.pgen.0020044)
Supplement: Table S4 — This table lists the regions that showed similar expression patterns between the forward and reverse strands in macrophage (p < 0.001). Statistical significances are indicated in the column “p-value.” Chromosomal positions for the forward and reverse strands are indicated. Information from the corresponding SADB entry is shown on the right. (60 KB XLS) [file pgen.0020044.st004.xls]

## Sheet: eval.macrophage.plusSAS
	Macrophage
	Searched region					SADB entry
	p-value	Chromosome	Position (+ strand)	Position (- strand)	Representative TU	TU	TU	Overlapping position	Type
						(+ strand)	(- strand)
	3.82486e-09	chr5	134910773..134918773	134917831..134925131	151094	81377	151094	134908626..134915820	F
	9.76526e-09	chr17	32685728..32702428	32607274..32620874	111848	111848	107999	32680208..32685593	F
						111848	110746	32610224..32620495	F
	3.40755e-08	chr4	42687205..42692505	42787508..42792108	174357	71428	111952	42692828..42693156	C
	1.17559e-06	chr12	21424556..21447256	21387507..21405007	176874	No hit
	1.17559e-06	chr12	21424559..21449159	21385663..21405063	226840	No hit
	1.7831e-06	chr17	34376101..34379601	34343723..34347023	168247	133665	168591	34370216..34370232	C
						82061	175755	34371877..34375936	F
						222074	168247	34376156..34387262	F
						82061	129499	34374339..34375962	C
						133665	168247	34359644..34370232	F
						82061	168247	34371881..34375962	F
						222074	129499	34376156..34376497	D
						222074	175755	34377224..34377450	D
	3.00141e-06	chr10	81270851..81297651	81288745..81314145	76863	120282	99940	81276335..81277750	D
	3.33085e-06	chr1	24850515..24854015	24850071..24853471	104817	No hit
	5.05212e-06	chr19	3728744..3737844	3700048..3708448	226956	No hit
	5.05212e-06	chr7	114059483..114064683	114063595..114067695	168758	168758	161137	114063726..114063818	C
						168758	112006	114059658..114060533	D
	5.60665e-06	chr11	75073945..75079145	75058029..75062129	98421	No hit
	6.22205e-06	chr1	74833671..74854171	74737235..74753535	221887	221887	106798	74745672..74761781	F
						227259	106798	74753060..74756286	F
						99842	106798	74761099..74761781	D
						151036	106798	74745672..74761781	F
						221887	111622	74737261..74742099	F
	7.66289e-06	chr7	114949299..114953899	114734669..114739169	98167	98167	10736	114890050..114893146	F
						177613	106854	114919717..114920239	D
						98167	127161	114948274..114949494	F
						98167	79704	114742964..114745140	F
						126825	107070	114843618..114847131	F
						98167	108003	114874749..114877903	F
						177617	79704	114744345..114745140	D
						98167	104216	114854841..114864700	F
						126825	104216	114854841..114864700	F
						98167	107070	114843618..114847131	F
						98167	106854	114913219..114920202	F
						98167	169070	114813879..114816504	F
	8.50398e-06	chr1	93474312..93488412	93372400..93382900	150550	131856	74241	93382280..93385437	F
						125658	150550	93467614..93470001	F
						176744	150550	93414794..93445529	F
						108497	150550	93447943..93557771	F
						131856	150550	93382280..93385437	F
	9.43739e-06	chr17	38290362..38320662	38264967..38294267	152063	152063	84218	38293313..38293434	F
	9.43739e-06	chr17	38290377..38325577	38260039..38294239	84218	152063	84218	38293313..38293434	F
	1.16228e-05	chr1	172180949..172189649	172139195..172146495	105482	105482	106171	172153955..172154061	D
	1.28985e-05	chr15	85292943..85298343	85301922..85307322	108377	No hit
	1.58855e-05	chr17	33399279..33406379	33352284..33357884	79088	131821	177343	33354515..33355149	C
						151279	182402	33390007..33392292	F
						71752	182402	33393942..33401475	D
						131821	182402	33354461..33355149	F
						151279	79088	33390007..33392292	F
						131821	79088	33354461..33355149	F
						71752	79088	33393942..33410417	F
	1.76291e-05	chr5	133175178..133179978	133348425..133351925	182119	182119	110608	133288165..133290054	F
						182119	108364	133180598..133189280	F
						182119	74953	133192329..133223346	F
						76710	110608	133288165..133290054	F
	1.76291e-05	chr1	135629103..135636503	135328258..135334858	221892	112547	221892	135472850..135488027	F
	1.9564e-05	chr2	164896003..164902703	164895244..164902044	105932	105932	111123	164902631..164904145	C
						105932	121177	164896097..164896569	D
	2.17114e-05	chr7	33107190..33113790	33112941..33119541	102069	113175	102069	33111910..33112646	C
	2.40945e-05	chr2	156054089..156064689	156228386..156237886	75917	76744	75917	156071424..156081625	F
						83257	75917	156054983..156062222	F
						105574	75917	156128559..156132848	F
						83257	166054	156054983..156062222	F
						226981	75917	156207567..156209142	F
	2.67391e-05	chr2	45067970..45074170	44947137..44952237	222165	114803	222165	45066476..45066892	C
						85050	222165	45071129..45073965	F
	2.9674e-05	chr16	4619162..4626462	4877252..4884552	107145	73845	107145	4620761..4622678	F
						100725	107145	4646108..4660670	F
						73845	125625	4620760..4621282	D
						98196	107145	4567696..4619940	F
						85234	107145	4688879..4689848	F
						158277	107145	4731610..4767827	F
	4.05567e-05	chr17	33507382..33511782	33540157..33543857	130888	72418	103809	33522346..33523110	C
	4.05567e-05	chr8	83972426..83978226	83944142..83949142	151702	No hit
	4.05567e-05	chrX	65812868..65816268	65782838..65786238	109786	No hit
	4.50082e-05	chr9	21324868..21332768	21166158..21173958	109795	128518	100242	21166113..21169021	C
						109795	177384	21224848..21227535	F
						132575	71158	21211451..21214146	F
						109795	100242	21166120..21175714	F
						109795	71158	21209844..21224333	F
						106305	71158	21209844..21211219	C
						109795	80752	21179299..21182591	F
						109795	122048	21254461..21256999	F
						109795	108484	21231843..21248693	F
	5.54306e-05	chr9	62567890..62571590	62567584..62571184	132556	151625	132556	62568629..62570758	D
	6.15146e-05	chr4	42687747..42690547	42697176..42699976	111952	71428	111952	42692828..42693156	C
	6.15146e-05	chr19	3725462..3737462	3701877..3712577	74422	No hit
	6.15146e-05	chr10	121137255..121178255	121114249..121155249	78321	No hit
	6.82663e-05	chr15	82011428..82021828	82047355..82055855	81572	81572	177349	82015764..82031499	F
						112855	81339	82032651..82033006	C
						112855	177349	82031595..82031678	D
						78976	177349	82023651..82025781	C
						81572	79470	82041726..82067318	F
						81572	81339	82032651..82034755	F
	7.57591e-05	chr7	114059955..114063055	114057059..114060159	112006	168758	112006	114059658..114060533	D
	7.57591e-05	chr5	120238986..120243886	120246993..120251493	177318	No hit
	7.57591e-05	chr9	108105468..108109768	108225938..108230038	124945	130969	133662	108127684..108133134	D
						124945	133662	108118571..108133134	F
						124945	125901	108213124..108213853	F
						124945	111168	108107963..108117014	F
	7.57591e-05	chr2	34947591..34976591	34577749..34605949	101904	101904	151104	34636976..34715223	F
						101904	167755	34811232..34813232	C
						128912	110523	34737888..34738859	C
						102702	98299	34765443..34767668	F
						102702	132396	34762339..34762792	D
						101904	116238	34699750..34704016	F
						101904	110523	34738657..34759782	F
						101904	98299	34765171..34786179	F
						114425	83061	34953964..34973437	F
						101904	114676	34709966..34711657	F
						101904	121205	34729493..34732057	F
						101904	132396	34761644..34762792	F
						115233	76769	34872862..34874017	D
	8.40742e-05	chr17	33508119..33512419	33494965..33499165	222071	No hit
	9.33019e-05	chr14	17003910..17008610	17018319..17022719	157861	No hit
	9.33019e-05	chr11	120388691..120396991	120478323..120485623	125527	150143	125527	120433938..120435513	F
						221928	125527	120392594..120395098	F
						84283	125527	120385080..120392252	F
						111106	125527	120455404..120460226	F
						111106	167885	120458559..120460226	C
	9.33019e-05	chr17	44880690..44886290	44831935..44837135	107110	36943	107110	44869091..44883313	F
						101624	107110	44838489..44840377	F
						101624	73062	44840257..44840379	C
	9.33019e-05	chr1	36638337..36644537	36585383..36591483	226736	226736	126968	36630017..36631942	D
	9.33019e-05	chr18	38249399..38252299	38296592..38299492	71446	71446	151872	38272166..38273357	F
						71446	86680	38249521..38251079	D
	0.000114907	chr8	69656546..69660546	69735310..69739310	73949	227157	149878	69686233..69688192	F
						227157	74195	69688873..69699445	F
						227157	83775	69669345..69671586	F
						227157	129714	69734464..69738799	F
						82098	129714	69737668..69738799	D
	0.000114907	chr8	69656584..69660584	69735335..69739335	227157	227157	149878	69686233..69688192	F
						227157	74195	69688873..69699445	F
						227157	83775	69669345..69671586	F
						227157	129714	69734464..69738799	F
						82098	129714	69737668..69738799	D
	0.000114907	chr3	89627223..89636523	89765616..89773116	107374	129305	102961	89740256..89740384	D
						127569	83391	89762667..89762847	D
						133325	177397	89634987..89637726	F
						127569	168817	89767563..89772809	C
	0.000114907	chr11	116523448..116526148	116521616..116524116	226819	No hit
	0.000141514	chr3	128270505..128274505	128157889..128161589	106499	No hit
	0.000141514	chr7	115273109..115280309	115439276..115446176	133074	133674	111689	115357047..115357153	C
						102695	133074	115368728..115369436	F
						109390	133074	115375242..115380824	F
						78823	126184	115272005..115273922	F
						133674	133074	115349138..115357153	F
						101855	102255	115396876..115396998	C
						101855	133074	115383677..115396998	F
						78823	133074	115271789..115274961	F
						133674	107657	115347381..115347988	D
						105641	133074	115438651..115453528	F
						111273	133074	115312950..115320123	F
						111273	124946	115312950..115313695	D
	0.000141514	chr3	96561655..96565655	96287747..96291647	133845	72582	119793	96564352..96565637	C
						72582	227268	96561737..96565637	F
	0.000141514	chr15	78571197..78582497	78108356..78119156	99031	132922	104858	78446970..78447292	D
						126348	106855	78292381..78294354	C
	0.000141514	chr5	134437798..134446898	134427472..134436072	51178	72012	51178	134434888..134435751	D
	0.000157046	chr10	128476985..128486185	128822535..128831235	98225	133330	82452	128621288..128622530	F
						98225	82452	128621131..128625661	F
						86760	115476	128495717..128495949	D
						98225	109601	128684805..128693024	F
						98225	98040	128522700..128527951	F
						98225	150442	128757883..128773030	F
						129144	98040	128522700..128522735	C
						98225	177558	128617834..128620849	F
						98225	177434	128804914..128823301	F
						98225	72060	128699796..128711387	F
						122764	150442	128772921..128773030	D
						98225	168635	128669000..128674811	F
						98225	177915	128712049..128713265	F
						98225	176592	128675154..128676152	F
						98225	125088	128785776..128786888	F
						98225	177409	128796935..128800942	F
						98225	115476	128493854..128495949	F
						98225	159651	128781448..128781512	F
						98225	11320	128528162..128536562	F
						98225	6190	128637293..128652907	F
						98225	73587	128824982..128832067	F
						98225	170296	128751574..128753538	F
	0.000157046	chr4	107396442..107407042	107412343..107422743	106255	114161	106255	107408762..107412715	F
						106084	106255	107406786..107407412	C
	0.000174282	chr11	116523446..116526046	116521566..116523966	104782	No hit
	0.000193409	chr7	129155142..129161442	129124295..129128995	75829	75829	130958	129153890..129156005	F
						75829	81037	129129087..129134978	F
						82219	130958	129155018..129156005	D
						75829	177506	129152457..129158744	F
						75829	167941	129120720..129128797	F
						81790	177506	129158366..129158744	D
						82219	177506	129155018..129157584	F
						75829	132336	129145293..129146390	F
						157405	132336	129146181..129146390	D
	0.000214636	chr6	125550543..125554543	125532401..125536201	166582	122021	166582	125535506..125536589	D
	0.000214636	chr9	62568306..62572706	62568024..62571524	151625	151625	132556	62568629..62570758	D
	0.000214636	chr7	110666195..110674095	110758866..110766166	71727	No hit
	0.000214636	chr15	76570464..76573764	76564113..76566913	134187	No hit
	0.000214636	chr5	134437760..134444560	134429698..134435998	72012	72012	51178	134434888..134435751	D
	0.000214636	chr19	5425779..5430579	5439874..5444474	109806	109806	131209	5435213..5437037	C
	0.000264333	chr19	45646259..45648359	45644835..45646935	108158	72514	108158	45645392..45646191	D
	0.000264333	chrX	92687657..92690157	92667812..92670212	82783	No hit
	0.000264333	chr2	164897279..164902279	164893771..164898871	121177	105932	121177	164896097..164896569	D
	0.000264333	chr17	55628770..55644670	55565314..55579314	73238	No hit
	0.000264333	chr15	78940723..78946623	78886838..78892238	98441	No hit
	0.000293343	chr2	91099785..91113585	91064477..91078177	168944	168944	81294	91105642..91107197	C
	0.000325535	chr14	26605806..26610706	26636517..26640617	72874	No hit
	0.000325535	chr2	167125100..167129200	167100779..167104579	158319	132487	158319	167101591..167104083	F
	0.000325535	chr16	44049669..44052969	43975093..43978393	119321	No hit
	0.000325535	chr11	78565239..78601439	78546804..78582604	81528	No hit
	0.000325535	chr3	128277081..128279381	128270164..128272464	226667	No hit
	0.00036126	chr1	156026098..156052698	156001814..156027214	102101	102101	226731	156026566..156027268	D
	0.00036126	chr1	156026075..156052675	156001849..156027249	70577	102101	226731	156026566..156027268	D
	0.000400905	chr14	27195519..27199819	27176892..27181092	82070	No hit
	0.000400905	chr7	7992359..7994859	7924558..7927058	134380	No hit
	0.000400905	chr17	33689953..33692153	33694233..33696433	71810	83223	71810	33690221..33692003	F
	0.000444899	chr5	22827614..22832314	22816637..22821337	21307	No hit
	0.00049372	chr8	84303335..84307935	84252292..84255892	82475	161148	82475	84266149..84281163	F
						98905	82475	84304830..84308286	F
	0.00049372	chr11	120925113..120931913	120893829..120900329	40273	132623	40273	120896262..120898784	F
	0.00049372	chr4	52259898..52267398	52276731..52283431	77665	No hit
	0.00049372	chr4	52259853..52267353	52276785..52283485	181900	No hit
	0.000608017	chr17	33690031..33692131	33694215..33696315	83223	83223	71810	33690221..33692003	F
	0.000608017	chr7	93268276..93271876	93274485..93277885	76286	76286	119303	93271063..93271615	C
	0.000608017	chr10	37004918..37007018	37001747..37003847	82546	No hit
	0.000608017	chr8	69949890..69956490	69812632..69819232	112408	112408	177484	69821084..69835971	F
						112408	19364	69934921..69935018	F
						227157	83569	69806883..69815689	F
						227157	73018	69883239..69896170	F
						227157	177484	69821084..69835971	F
						227157	105186	69874297..69878698	F
						112408	170747	69933884..69936574	F
						112408	83569	69806883..69815689	F
						227157	170747	69934541..69936574	F
						120810	73018	69881211..69884709	C
						112408	105186	69874300..69878882	F
						112408	107410	69922054..69931919	F
						112408	75325	69907390..69912652	F
						227157	19364	69934921..69935018	F
						227157	107410	69922054..69931919	F
						227157	75325	69907390..69912652	F
						112408	73018	69881211..69896139	F
	0.000608017	chr11	83264010..83266410	83249152..83251152	72398	No hit
	0.000608017	chr9	109060622..109064622	109060543..109064543	72491	No hit
	0.000608017	chr2	30400524..30404524	30430118..30434118	160179	No hit
	0.000608017	chr12	17096284..17104784	17124588..17131888	81168	78872	81168	17120030..17121467	C
	0.000608017	chr11	75187243..75189743	75143876..75146376	81219	81219	122018	75144726..75145626	D
	0.000608017	chr10	37004967..37007067	37001720..37003820	107876	No hit
	0.000608017	chr12	17096299..17104799	17124505..17131805	78872	78872	81168	17120030..17121467	C
	0.000748764	chr4	78276476..78332676	78223425..78279625	132155	No hit
	0.000748764	chr4	78276489..78332689	78223403..78279603	224627	No hit
	0.000748764	chr5	3346912..3350512	3347015..3350515	105434	No hit
	0.000748764	chr1	172250959..172260559	172269417..172278117	77847	77847	168592	172268040..172268638	C
	0.000748764	chr17	46521791..46527291	46559661..46564661	100233	No hit
	0.000748764	chr19	4020133..4022333	4074212..4076412	11178	No hit
	0.000748764	chr5	22821799..22827299	22816659..22821359	111765	No hit
	0.000748764	chr7	16168351..16185551	16115015..16131915	127539	127539	80107	16142765..16164191	F
						101372	80107	16142765..16145776	C
						127539	116886	16184766..16193435	F
						101372	102907	16131962..16132207	D
						127539	102907	16123061..16132299	F
						127539	112094	16115800..16117204	F
	0.000748764	chr8	110203657..110207157	110165668..110169168	81398	81398	105812	110171492..110171661	D
	0.000748764	chr8	106810499..106815199	106892102..106896102	74450	No hit
	0.000748764	chr8	69634743..69637343	69637039..69639539	83775	227157	111081	69637426..69648253	F
	0.000748764	chr5	3346905..3350505	3347062..3350562	177622	No hit
	0.000922077	chr17	4942438..4944438	4942621..4944621	165066	No hit
	0.000922077	chr3	87853104..87864604	87738549..87749749	73014	No hit
	0.000922077	chr7	93144366..93170166	93138058..93163858	176626	No hit
	0.000922077	chr11	70071720..70077420	70068185..70072385	119482	104260	119482	70071989..70072491	D
	0.000922077	chr17	33142905..33150705	33121103..33127503	222089	No hit
	0.000922077	chr14	27195558..27199658	27177051..27180951	11409	No hit
	0.000922077	chr7	128546568..128551568	128542832..128547032	227136	No hit
	0.000922077	chr11	78565245..78585345	78562912..78582612	151486	No hit
	0.000922077	chr11	79190655..79197055	79123020..79129220	3915	3915	167966	79125941..79143115	F
						122169	167966	79130655..79134629	F
	0.000922077	chr11	101128837..101131537	101129710..101131910	111494	111209	111494	101128033..101129824	C
	0.000922077	chr17	69666893..69677093	69677161..69686061	226937	No hit
	0.000922077	chr10	81051878..81056278	81064328..81068928	111411	No hit
	0.000922077	chr10	80012780..80014480	79954037..79955737	79538	No hit
	0.000922077	chr11	115274868..115278168	114667895..114671195	106984	110764	86061	114986322..114993047	F
						75725	83666	114951772..114968533	F
						75725	102161	114853958..114858477	F
						75725	150451	115048776..115050299	F
						75725	103218	115255384..115275014	F
						75725	31497	115018839..115038855	F
						27973	104178	115161557..115161596	C
						75725	108741	115077715..115079443	F
						75725	129967	115251361..115252719	F
						75725	113219	114939154..114948098	F
						75725	165938	114787348..114805086	F
						75725	75888	115168484..115185518	F
						74134	108741	115077715..115079443	F
						75725	118921	115196359..115198395	F
						75725	104178	115161557..115162982	F
						75725	131489	115192561..115207356	F
						75725	126606	115195322..115196090	F
						75725	84334	114920299..114938428	F
						75725	86061	114986322..114993047	F
						75725	73844	115086826..115091048	F
						131721	104178	115162658..115162982	D
						109386	102161	114853959..114855299	C
						115701	129967	115251361..115252719	F
	0.000922077	chr2	26354840..26375440	26349434..26370034	109085	109085	74573	26356529..26357143	C
	0.000922077	chr17	69279179..69282779	69279305..69282505	75649	108847	75649	69281588..69282313	D
	0.000922077	chr8	119937423..119989923	119936986..119988886	100321	111886	100321	119988121..119988418	D
	0.000922077	chr8	119937486..119989986	119936925..119988825	111886	111886	100321	119988121..119988418	D
